# Supplementary material for: FZD5 contributes to TNBC proliferation, DNA damage repair and stemness
Source: Cell Death Dis. 2020 Dec 12;11(12):1060. doi: 10.1038/s41419-020-03282-3 (PMC7733599; doi:10.1038/s41419-020-03282-3)
Supplement: Supplementary file 11 — Supplementary-Table 1 [file 41419_2020_3282_MOESM11_ESM.xlsx]

## Sheet: Sheet1
Supplementary Table 1. Gene Set Enrichment Analysis of TCGA database
Pathway enrichment	NES	NOM P-val
CELLULAR RESPONSE TO DRUG	-1.61	0
RESPONSE TO ANTINEOPLASTIC AGENT	-1.5	0.0225
CELLULAR RESPONSE TO RADIATION	-1.59	0.0077
RESPONSE TO IONIZING RADIATION	-1.85	0.0058
CELLULAR RESPONSE TO CHEMICAL STRESS	-1.49	0.0039
CELL DEATH IN RESPONSE TO OXIDATIVE STRESS	-1.77	0
REGULATION OF DOUBLE STRAND BREAK REPAIR VIA HOMOLOGOUS RECOMBINATION	-1.65	0.0423
SIGNAL TRANSDUCTION IN RESPONSE TO DNA DAMAGE	-1.65	0.0189
SITE OF DOUBLE STRAND BREAK	-1.73	0.0116
