# Supplementary material for: FZD5 contributes to TNBC proliferation, DNA damage repair and stemness
Source: Cell Death Dis. 2020 Dec 12;11(12):1060. doi: 10.1038/s41419-020-03282-3 (PMC7733599; doi:10.1038/s41419-020-03282-3)
Supplement: Supplementary file 12 — Supplementary-Table 2 [file 41419_2020_3282_MOESM12_ESM.xlsx]

## Sheet: Sheet1
Supplementary Table 2. Gene expression of a total of 57 breast cancer cell lines in CCLE database
Cell line	FZD5	FOXM1	BRCA1	BIRC5
HCC2157	0.498397	4.49447	2.31664	1.44038
HS739T	-2.75705	3.56775	0.749234	-0.611627
HCC38	0.171367	5.24181	1.32093	2.05491
DU4475	1.95603	4.84934	2.97268	1.88702
MDAMB175VII	1.05372	4.62012	2.37232	0.59903
T47D	-0.0431371	5.22098	3.68996	2.11713
HS742T	-3.05499	0.726407	-1.2522	-2.3372
KPL1	1.05299	4.73352	2.85682	1.45248
MDAMB231	0.678049	5.7194	2.73406	1.84984
HCC2218	-0.182805	3.97972	0.749379	1.84168
HCC1954	1.72345	5.9728	3.40329	2.57768
CAMA1	1.04263	4.68118	3.57161	2.3304
HMC18	0.193983	5.26502	3.45282	2.6717
AU565	-0.336435	5.43146	1.58413	1.54204
HS578T	-1.28523	4.47293	0.951988	1.08016
BT20	1.5416	6.6391	2.74101	1.55262
MDAMB361	-0.244101	6.07277	2.8584	2.72738
MDAMB436	0.553039	6.35313	2.32407	0.996554
SKBR3	-1.98057	5.16149	1.71512	1.4114
HCC1143	1.48165	5.10906	2.86103	2.22041
HCC1937	1.21501	6.40413	3.56086	1.70913
HCC1569	2.25232	5.98991	2.58648	2.11674
HCC1395	-0.507283	6.79921	1.41372	2.14586
HCC1187	0.8878	6.49015	2.03441	1.18224
ZR751	-1.6416	5.53716	3.00962	2.64502
HCC70	1.12702	5.75021	3.1071	1.62629
MCF7	0.734095	4.42922	2.56548	1.43902
HCC202	1.25963	5.17737	2.84626	2.81572
MDAMB157	0.311203	4.42444	3.22792	3.4089
EFM192A	-0.00624132	5.26599	2.472	2.47519
MDAMB453	-0.276074	5.79768	2.01353	1.94108
EFM19	0.0328623	4.55201	2.55474	2.42345
BT474	-0.291245	5.16993	2.82269	1.39732
HS606T	-2.5887	3.9123	0.654495	-0.357341
MDAMB415	0.901965	3.34002	1.8421	0.376685
MDAMB468	2.65743	5.25077	2.76238	2.72336
BT549	-0.909866	6.27419	3.34467	1.48401
CAL851	1.38897	4.85828	1.2346	1.86781
HMEL	1.57127	2.3141	2.39755	0.0849357
HCC1806	1.93455	4.76014	2.31375	2.28341
UACC812	-1.52344	2.36481	1.97398	0.758817
CAL148	1.75722	5.89627	3.05145	0.962044
MDAMB134VI	-0.46882	4.73584	1.55756	0.99492
HCC1500	-0.0711075	4.51467	3.35955	1.4607
HCC1599	0.674267	5.76829	3.44492	2.2025
UACC893	1.88994	5.456	2.68925	0.584565
HDQP1	0.578977	4.76365	2.46174	1.21939
HCC1419	-1.02457	5.40251	1.84248	2.27861
BT483	-0.929937	4.70588	2.55523	0.726448
HS281T	-1.3509	4.70044	1.87115	1.02833
HCC1428	0.516106	6.72202	3.23235	2.62385
HS274T	-0.84641	4.46842	1.65873	0.60834
ZR7530	-1.37425	4.5067	2.07421	0.899281
HS343T	-1.71558	5.31717	2.22811	1.17063
CAL51	4.23013	5.46885	3.81884	2.61924
CAL120	0.229647	5.44847	2.12587	1.68476
JIMT1	0.763719	5.97731	1.80073	2.33503
