# Supplementary material for: FZD5 contributes to TNBC proliferation, DNA damage repair and stemness
Source: Cell Death Dis. 2020 Dec 12;11(12):1060. doi: 10.1038/s41419-020-03282-3 (PMC7733599; doi:10.1038/s41419-020-03282-3)
Supplement: Supplementary file 13 — Supplementary-Table 3 [file 41419_2020_3282_MOESM13_ESM.xlsx]

## Sheet: Sheet1
Supplementary Table 3. Gene expression of 28 TNBC cell lines in CCLE database
Cell line	FZD5	FOXM1	BRCA1	BIRC5
HCC2157	0.498397	4.49447	2.31664	1.44038
HS739T	-2.75705	3.56775	0.749234	-0.611627
HCC38	0.171367	5.24181	1.32093	2.05491
DU4475	1.95603	4.84934	2.97268	1.88702
HS742T	-3.05499	0.726407	-1.2522	-2.3372
MDAMB231	0.678049	5.7194	2.73406	1.84984
HS578T	-1.28523	4.47293	0.951988	1.08016
BT20	1.5416	6.6391	2.74101	1.55262
MDAMB436	0.553039	6.35313	2.32407	0.996554
HCC1143	1.48165	5.10906	2.86103	2.22041
HCC1937	1.21501	6.40413	3.56086	1.70913
HCC1395	-0.507283	6.79921	1.41372	2.14586
HCC1187	0.8878	6.49015	2.03441	1.18224
HCC70	1.12702	5.75021	3.1071	1.62629
MDAMB157	0.311203	4.42444	3.22792	3.4089
HS606T	-2.5887	3.9123	0.654495	-0.357341
MDAMB468	2.65743	5.25077	2.76238	2.72336
BT549	-0.909866	6.27419	3.34467	1.48401
CAL851	1.38897	4.85828	1.2346	1.86781
HCC1806	1.93455	4.76014	2.31375	2.28341
CAL148	1.75722	5.89627	3.05145	0.962044
HCC1599	0.674267	5.76829	3.44492	2.2025
HDQP1	0.578977	4.76365	2.46174	1.21939
HS281T	-1.3509	4.70044	1.87115	1.02833
HS274T	-0.84641	4.46842	1.65873	0.60834
HS343T	-1.71558	5.31717	2.22811	1.17063
CAL51	4.23013	5.46885	3.81884	2.61924
CAL120	0.229647	5.44847	2.12587	1.68476
